# Supplementary material for: Metabotyping human endometrioid endometrial adenocarcinoma reveals an implication of endocannabinoid metabolism
Source: Oncotarget. 2016 Jul 13;7(32):52364–74. doi: 10.18632/oncotarget.10564 (PMC5239558; doi:10.18632/oncotarget.10564)
Supplement: Supplementary file 2 [file oncotarget-07-52364-s002.xlsx]

## Sheet: CTL vs EEC
Compound	p value	q value (FDR)	regulation (EEC vs CTL)	Mass	Retention Time		Statistically different molecules (Student T Test, p<0.05) between endometrioid endometrial carcinomas (EEC) and normal endometrium (CTL).
DG(32:0)	0.002525	0.35707	up	568.497	13.5402
Hypoxanthine	0.039926	0.63132	up	136.039	0.777296
Monoolein	0.029948	0.56738	up	356.289	11.4896
Stearamide	0.56263	0.025636	up	283.286	11.6645
Unknown	0.0069017	0.51331	up	681.356	11.7104
Unknown	0.047325	0.66124	up	707.5	13.4578
Unknown	0.028368	0.56263	up	805.358	11.7121
Unknown	0.027314	0.56263	up	174.038	0.290295
Unknown	0.005745	0.50354	down	1071.3	13.5053
Unknown	1.8497e-06	0.0011006	down	294.205	12.5494
Unknown	0.044016	0.65474	up	255.256	11.317
Unknown	0.036252	0.59916	up	385.247	8.21495
Unknown	0.005924	0.50354	up	479.299	10.8786
Unknown	0.042821	0.65329	up	323.216	9.78613
Unknown	0.016121	0.53333	down	419.313	12.4831
Unknown	0.01403	0.53333	down	306.079	0.552755
Unknown	0.0024157	0.35707	down	577.904	0.3249
Unknown	0.0478	0.66124	down	669.854	0.315183
Unknown	0.044016	0.65474	up	393.154	0.612946
Unknown	0.020421	0.53333	up	685.787	11.7137
Unknown	0.01664	0.53333	down	548.407	12.7002
Unknown	0.022042	0.53333	down	721.497	10.4324
Unknown	0.017116	0.53333	up	90.0317	10.8078
Unknown	0.010396	0.53333	up	477.315	10.0922
Unknown	0.021703	0.53333	up	721.5	11.1002
Unknown	0.021284	0.53333	down	226.166	6.09013
Unknown			down	618.516	13.6941
Unknown	0.017001	0.53333	up	767.508	13.4578
Unknown	0.04032	0.63132	down	627.189	12.1744
Unknown	0.022409	0.53333	down	727.577	12.6513
Unknown	0.032948	0.56738	down	735.52	13.459
Unknown	0.031365	0.56738	down	188.114	0.799203
Unknown	0.033375	0.56738	up	188.12	6.5971
Unknown	0.0030006	0.35707	up	182.057	8.121
Unknown	0.0014658	0.35707	up	244.178	2.42293
Unknown	0.045819	0.66124	down	789.831	0.32822
Unknown	0.021479	0.53333	down	821.779	0.328842
Unknown	0.032192	0.56738	down	831.229	13.7378
Unknown	0.010154	0.53333	down	906.758	15.8282
Unknown	0.019163	0.53333	down	997.285	13.3707
Unknown	0.011969	0.53333	down	244.179	2.66579
Unknown	0.019656	0.53333	down	358.173	0.385848
Unknown	0.014751	0.53333	up	384.086	8.30536
Unknown	0.02678	0.56263	down	371.196	7.36586

## Sheet: SEF vs MIF
Compound	p value	q value (FDR)	regulation (MIF vs SEC)	Mass	Retention Time		Statistically different molecules (Student T Test, p<0.05) between surface endometrioid carcinoma (SEC) and myometrial invasive front (MIF).
3-mercaptopyruvate	0.042255	0.39466	up	397.914	0.328526
5'-Methylthioadenosine	0.048142	0.41082	down	297.091	3.22814
Alpha-D-Fucose	0.015221	0.32898	up	314.103	0.599588
CDP-ethanolamine	0.039505	0.39466	down	446.048	0.7886
Deoxycytidine	0.00074554	0.011183	down	209.082	0.403167
Eicosapentaenoic acid	0.042549	0.39466	up	590.42	10.9996
Hypoxanthine	0.0030316	0.023081	down	136.04	0.775031
Inosine	0.00065786	0.011183	down	268.087	0.902222
Lactamide	0.001739	0.13955	up	289.128	0.639187
Lactic acid	0.0085188	0.25794	up	90.0321	0.490565
Monoolein	0.0069091	0.24566	down	356.29	11.5021
PC(32:0)	0.012725	0.31322	up	590.486	13.5386
Ribitol	0.015935	0.32898	up	306.077	0.593913
Unknown	0.027351	0.39147	down	365.71	7.52777
Unknown	0.045433	0.40422	down	440.2	8.6115
Unknown	0.0047559	0.21248	down	776.468	7.52807
Unknown	0.045516	0.40422	up	347.303	11.3902
Unknown	0.027438	0.39147	up	135.933	0.331182
Unknown	0.042236	0.39466	up	182.058	8.1204
Unknown	0.014901	0.32898	up	278.149	9.82638
Unknown	0.0053119	0.21248	up	315.912	0.329372
Unknown	0.040578	0.39466	up	320.199	10.4278
Unknown	0.030912	0.39466	up	350.243	7.52902
Unknown	0.00064694	0.13955	up	452.338	8.35921
Unknown	0.0032283	0.21248	up	452.838	8.35919
Unknown	0.00083524	0.13955	up	463.328	8.35928
Unknown	0.022282	0.36565	up	495.892	0.326535
Unknown	0.0015779	0.13955	up	511.866	0.328364
Unknown	0.011136	0.30652	up	593.87	0.325907
Unknown	0.0013373	0.13955	up	609.845	0.327477
Unknown	0.038569	0.39466	up	655.804	11.7132
Unknown	0.030803	0.39466	up	669.302	12.1005
Unknown	0.027525	0.39147	up	691.847	0.326256
Unknown	0.034107	0.39466	up	805.798	0.326974
Unknown	0.020144	0.33927	up	974.454	11.7122
Unknown	0.036133	0.39466	up	976.935	11.7123
Unknown	0.0045793	0.21248	down	1011.28	13.6399
Unknown	0.017596	0.068115	down	292.105	0.523553
Unknown	5.4416e-05	0.0021766	down	292.108	0.510333
Unknown	0.00045523	0.010925	down	321.081	0.692481
Unknown	0.014524	0.058096	down	337.986	0.331286
Unknown	0.0094573	0.045395	down	353.953	0.332757
Unknown	0.00065352	0.011183	down	390.319	11.3902
Unknown	0.0041528	0.025642	up	390.322	12.1968
Unknown	0.00032093	0.0096278	down	397.997	0.311613
Unknown	1.0352e-05	0.00062109	down	142.033	0.342609
Unknown	0.041287	0.12479	down	401.109	0.411056
Unknown	0.027805	0.098135	down	435.965	0.330256
Unknown	0.034661	0.11018	down	440.138	0.401897
Unknown	0.020056	0.33927	down	443.213	11.3939
Unknown	0.022637	0.084888	down	451.93	0.332263
Unknown	0.0014509	0.015828	down	474.247	8.61725
Unknown	0.024257	0.088206	down	474.249	8.61684
Unknown	0.0043633	0.025642	down	478.425	11.0763
Unknown	0.0031273	0.023081	up	512.379	6.0955
Unknown	0.010549	0.046026	down	533.943	0.329684
Unknown	0.003263	0.023081	down	158.004	0.335531
Unknown	0.046525	0.13617	down	647.899	0.329974
Unknown	0.045813	0.40422	up	753.375	11.7201
Unknown	0.017547	0.33927	up	756.341	11.7142
Unknown	0.019255	0.33927	down	781.321	11.7181
Unknown	0.046165	0.40422	up	781.347	11.7146
Unknown	0.015753	0.32898	up	797.375	11.7135
Unknown	0.0032698	0.023081	down	202.038	0.295943
Unknown	0.042117	0.39466	down	937.271	13.5054
Unknown	0.0010617	0.013008	down	964.729	8.35317
Unknown	0.019045	0.33927	down	220.11	6.79177
Unknown	0.038167	0.39466	down	278.091	8.17595
Unknown	0.027351	0.39147	down	204.101	7.90579
Unknown	0.03172	0.39466	down	393.142	0.593795
Unknown	0.048929	0.41204	down	309.228	10.1482
Unknown	0.0088666	0.25794	up	316.165	8.12155
Unknown	0.00149	0.13955	down	321.177	0.580833
Unknown	0.0017444	0.13955	up	241.239	10.9295
Unknown	0.035592	0.39466	up	290.244	10.1215
Unknown	0.046737	0.40422	down	425.348	10.1901
Unknown	0.02681	0.39147	down	276.173	9.19256
Unknown	0.0026068	0.023081	down	228.01	0.417629
Unknown	0.006208	0.23371	down	345.002	0.7305
Unknown	0.011521	0.30652	up	365.224	9.73652
Unknown	0.0077263	0.25794	up	317.235	10.7276
Unknown	0.01573	0.32898	down	419.311	12.4909
Unknown	0.0042826	0.21248	up	333.27	11.4727
Unknown	0.032603	0.39466	down	453.288	10.7745
Unknown	0.035438	0.39466	down	440.336	6.9428
Unknown	0.0044873	0.025642	down	228.224	11.074
Unknown	0.011973	0.30652	down	543.331	10.5029
Unknown	0.0037974	0.21248	down	477.314	10.1009
Unknown	0.042312	0.39466	up	531.281	8.61111
Unknown	0.037983	0.39466	down	457.341	10.0289
Unknown	0.03445	0.39466	down	521.348	10.8934
Unknown	0.0085255	0.25794	down	491.267	8.9832
Unknown	2.9071e-06	0.00034885	down	244.079	0.6556
Unknown	0.0050885	0.21248	up	494.364	11.0666
Unknown	0.023546	0.36754	down	589.416	10.9951
Unknown	0.018427	0.33927	up	633.442	10.356
Unknown	0.023052	0.36754	down	627.191	12.177
Unknown	0.041064	0.39466	down	56.0631	10.5078
Unknown	0.0047231	0.21248	up	743.646	14.1354
Unknown	0.03179	0.39466	down	720.499	13.4592
Unknown	0.0026029	0.023081	down	165.054	0.874133
Unknown	0.0035699	0.023799	down	255.978	0.333556
Unknown	0.032897	0.39466	down	112.124	12.143
Xanthine	0.0012674	0.13955	up	456.101	0.459929

## Sheet: EECI-II vs EECIII
Compound	p.value	q value (FDR)	regulation (EECIII vs EECI-II)	mass	retention time		Statistically different molecules (Student T Test, p<0.05) between EEC grade III and EEC grade I-II
Unknown	0.0014581	0.58352	down	701.201	12.5224
Unknown	0.0023641	0.58352	down	641.201	12.6404
Unknown	0.004609	0.58352	down	905.234	13.8934
Taurine	0.0049036	0.58352	down	125.014	0.374736
Unknown	0.01167	0.75187	down	254.119	7.65412
Unknown	0.014202	0.75187	down	294.125	1.34269
Unknown	0.018455	0.75187	down	270.252	11.6937
Unknown	0.021383	0.75187	down	831.229	13.73
Unknown	0.02585	0.75187	down	244.178	2.42293
Unknown	0.025869	0.75187	down	646.549	13.8557
Unknown	0.025902	0.75187	down	379.24	11.5174
Unknown	0.028328	0.75187	down	321.073	0.692283
Unknown	0.031559	0.75187	down	245.136	0.766489
Erythritol	0.035423	0.75187	down	160.013	0.28998
Unknown	0.037912	0.90887	down	158.142	8.47775
Unknown	0.049597	0.90887	down	294.205	12.5494
Unknown	0.0036425	0.58352	up	512.173	8.61306
Unknown	0.013966	0.75187	up	294.186	9.43193
Unknown	0.021102	0.75187	up	371.24	4.6112
Oleamide	0.028364	0.75187	up	281.273	11.5206
Unknown	0.029299	0.75187	up	853.584	11.21
Unknown	0.033187	0.75187	up	362.216	10.4663
Unknown	0.03438	0.75187	up	693.796	11.71
Unknown	0.035899	0.75187	up	379.241	11.5186
Unknown	0.042503	0.75187	up	311.319	12.1613
Unknown	0.049031	0.75187	up	243.256	8.06813
